# Supplementary material for: Mechanism of Nardostachyos Radix et Rhizoma–Salidroside in the treatment of premature ventricular beats based on network pharmacology and molecular docking
Source: Sci Rep. 2023 Nov 25;13:20741. doi: 10.1038/s41598-023-48277-0 (PMC10676380; doi:10.1038/s41598-023-48277-0)
Supplement: Supplementary file 1 — Supplementary Information. [file 41598_2023_48277_MOESM1_ESM.xlsx]

## Sheet: Sheet1
	Compounds	Vina scores(kcal.mol-1)	Cavity size	Center			size
				x	y	z	x	y	z
AKT1	Velutin	-9.3	11840	5	-7	13	35	35	31
	Herbacetin	-9.4	206	15	-4	4	21	21	21
	(R)-Naringenin	-9.5	11840	5	-7	13	35	35	31
	Tricin	-9.6	11840	5	-7	13	35	35	31
	Tamarixetin	-9.2	11840	5	-7	13	35	35	31
TNF	Velutin	-8.2	1253	-5	82	28	22	22	22
	Herbacetin	-7.8	1253	-5	82	28	21	21	21
	(R)-Naringenin	-8.2	1253	-5	82	28	21	21	21
	Tricin	-8.3	1253	-5	82	28	22	22	22
	Tamarixetin	-8.5	1253	-5	82	28	21	21	21
GAPDH	Velutin	-8.1	2628	6	-1	20	22	35	28
	Herbacetin	-8.2	2628	6	-1	20	21	35	28
	(R)-Naringenin	-7.7	4221	50	2	40	21	35	21
	Tricin	-7.7	4221	50	2	40	22	35	22
	Tamarixetin	-7.7	2628	6	-1	20	21	35	28
SRC	Velutin	-9.1	877	18	27	58	22	22	22
	Herbacetin	-9	877	18	27	58	21	21	21
	(R)-Naringenin	-8.6	877	18	27	58	21	21	21
	Tricin	-8.3	877	18	27	58	22	22	22
	Tamarixetin	-8.9	877	18	27	58	21	21	21
EGFR	Velutin	-8.7	678	17	33	19	22	22	33
	Herbacetin	-8.1	678	17	33	19	21	21	33
	(R)-Naringenin	-8.3	678	17	33	19	21	21	33
	Tricin	-8.9	678	17	33	19	22	22	33
	Tamarixetin	-8.7	678	17	33	19	21	21	33
PPARG	Velutin	-8.7	6858	18	-12	151	32	29	33
	Herbacetin	-8.4	6858	18	-12	151	32	29	33
	(R)-Naringenin	-8.7	6858	18	-12	151	32	29	33
	Tricin	-8.5	6858	18	-12	151	32	29	33
	Tamarixetin	-8.6	6858	18	-12	151	32	29	33
PTGS2	Velutin	-8.5	3495	154	198	212	22	30	22
	Herbacetin	-8.7	11082	161	200	208	35	32	35
	(R)-Naringenin	-8.8	3495	154	198	212	27	30	21
	Tricin	-8.6	11082	161	200	208	35	32	35
	Tamarixetin	-8.7	11082	161	200	208	35	32	35
ESR1	Velutin	-7.8	3783	15	-16	21	31	22	22
	Herbacetin	-8.8	3783	15	-16	21	31	21	21
	(R)-Naringenin	-8.9	2363	43	2	20	21	35	21
	Tricin	-8.1	3783	15	-16	21	31	22	22
	Tamarixetin	-8.6	3783	15	-16	21	31	21	21
STAT3	Velutin	-7.9	429	16	12	19	22	22	22
	Herbacetin	-7.7	429	16	12	19	21	21	21
	(R)-Naringenin	-7.7	429	16	12	19	21	21	21
	Tricin	-7.7	429	16	12	19	22	22	22
	Tamarixetin	-7.2	525	2	26	29	21	21	21
MMP9	Velutin	-9.6	3214	3	2	26	22	30	35
	Herbacetin	-9.7	3214	3	2	26	21	30	35
	(R)-Naringenin	-9.6	3214	3	2	26	21	30	35
	Tricin	-8	3214	3	2	26	22	30	35
	Tamarixetin	-10.5	3214	3	2	26	21	30	35
